# Supplementary material for: First-Line Pharmacotherapies and Survival among Patients Diagnosed with Non-Resectable NSCLC: A Real-Life Setting Study with Gender Prospective
Source: Cancers (Basel). 2021 Dec 5;13(23):6129. doi: 10.3390/cancers13236129 (PMC8657179; doi:10.3390/cancers13236129)
Supplement: Supplementary file 1 [file cancers-13-06129-s001.zip]

Archive with 1 entries (1 files):
- cancers-1443996-supplementary.pdf
